# Supplementary material for: Combination Antiretroviral Therapy and Immunophenotype of Feline Immunodeficiency Virus
Source: Viruses. 2023 Mar 24;15(4):822. doi: 10.3390/v15040822 (PMC10146003; doi:10.3390/v15040822)
Supplement: Supplementary file 1 [file viruses-15-00822-s001.zip]

Archive with 1 entries (1 files):
- viruses-2267601-supplementary.pdf
